# Supplementary material for: Critical Evaluation of Imprinted Gene Expression by RNA–Seq: A New Perspective
Source: PLoS Genet. 2012 Mar 29;8(3):e1002600. doi: 10.1371/journal.pgen.1002600 (PMC3315459; doi:10.1371/journal.pgen.1002600)
Supplement: Table S1 — Putative imprinted genes with Imprinting Scores <−4 or >4 in one of the four samples when aggregating read counts within a transcript. The table provides the following detail for each candidate: Gene ID, Genome Coordinates, Imprinting Scores (E15 Brains, E17.5 Brains, PFC, POA), Distance to Nearest Known Imprinted Gene, Nearest Known Imprinted Gene, Putative Cluster, Gene Name, Gene/Alternate Gene Symbol, Gene/Proteome/Description, Gene/SwissProt/Keywords, Gene/Gene Ontology via Proteome & Entrez Gene/Biological Process, Gene/Gene Ontology via Proteome & Entrez Gene/Molecular Function, Gene/Gene Ontology via Proteome & Entrez Gene/Cellular Component, Gene/KEGG Pathways, Transcript/Description, SwissProt ID, Proteome ID, Unigene ID. (XLS) [file pgen.1002600.s007.xls]

## Sheet: For Pub Final
		Imprinting Score (log(max(ASE p-value of two crosses))) Negative indicates paternal expression bias
Gene ID	Genome Coordinates	e15	e17	pfc	poa	Distance to Nearest Known Imprinted Gene (kb)	Nearest Known Imprinted Gene	Putative Clusters	Gene/Name	Gene/Alternate Gene Symbol	Gene/Proteome/Description	Gene/SwissProt/Keywords	Gene/Gene Ontology via Proteome & Entrez Gene/Biological Process	Gene/Gene Ontology via Proteome & Entrez Gene/Molecular Function	Gene/Gene Ontology via Proteome & Entrez Gene/Cellular Component	Gene/KEGG Pathways	Transcript/Description	SwissProt Id	Proteome Id	Unigene Id
Hsd17b7	chr1:171879667-171899336	5.43				108519	Zdbf2		hydroxysteroid (17-beta) dehydrogenase 7	AI266814	17 beta-hydroxysteroid dehydrogenase type 7, function as a 3-ketosteroid reductase, with a likely role in cholesterol biosynthesis, has role in estrogen metabolism, primarily during pregnancy	Acetylation; Cell membrane; Glycoprotein; Lipid synthesis; Membrane; NAD; NADP; Oxidoreductase; Steroid biosynthesis; Transmembrane; Transmembrane helix;	cholesterol biosynthetic process [GO:0006695]; steroid biosynthetic process [GO:0006694]; lipid biosynthetic process [GO:0008610]; oxidation-reduction process [GO:0055114]	protein binding [GO:0005515]; 3-keto sterol reductase activity [GO:0000253]; catalytic activity [GO:0003824]; estradiol 17-beta-dehydrogenase activity [GO:0004303]; prolactin receptor binding [GO:0005148]; binding [GO:0005488]; oxidoreductase activity [GO:0016491]	plasma membrane [GO:0005886]; membrane [GO:0016020]; integral to membrane [GO:0016021]; endoplasmic reticulum [GO:0005783]; endoplasmic reticulum membrane [GO:0005789]	Steroid biosynthesis; Steroid hormone biosynthesis; Metabolic pathways	Mus musculus hydroxysteroid (17-beta) dehydrogenase 7 (Hsd17b7),	O88736	Hsd17b7	Mm.12882
Adam23	chr1:63492477-63643089	-20		-4.7	-6.3	130	Zdbf2		a disintegrin and metallopeptidase domain 23	a disintegrin and metallopeptidase domain 23; a disintegrin and metalloprotease domain 23; AW046396; expressed sequence AW046396; MDC3; metalloproteinase-like, disintegrin-like, and cys; 6530425B06	A disintegrin and metalloprotease domain 23, may play a role in brain development and neuron differentiation; human ADAM23 is associated with apraxias, autistic disorder, bruxism, pancreatic, head and neck cancer	Alternative splicing; Cell adhesion; Cell membrane; Cleavage on pair of basic residues; Disulfide bond; EGF-like domain; Glycoprotein; Membrane; Phosphoprotein; Secreted; Signal; Transmembrane; Transmembrane helix;	proteolysis [GO:0006508]; integrin-mediated signaling pathway [GO:0007229]; nervous system development [GO:0007399]; brain development [GO:0007420]; neuron differentiation [GO:0030182]; neuron projection development [GO:0031175]; cell adhesion [GO:0007155]	metalloendopeptidase activity [GO:0004222]; metallopeptidase activity [GO:0008237]; peptidase activity [GO:0008233]; cell adhesion molecule binding [GO:0050839]; zinc ion binding [GO:0008270]	plasma membrane [GO:0005886]; membrane [GO:0016020]; integral to membrane [GO:0016021]; extracellular region [GO:0005576]; cytoplasm [GO:0005737]		Mus musculus a disintegrin and metallopeptidase domain 23 (Adam23),	Q9R1V7	Adam23	Mm.124892
AK014924	chr10:42574673-42576489	-13				29668.8	Zac1		RIKEN cDNA 4921519G19 gene				biological_process [GO:0008150]	molecular_function [GO:0003674]	cellular_component [GO:0005575]		Sim:CB055403, Transcribed locus (e=7e-44,score=180,92% ID over 134nt [query=1799nt], plus strand, blastn)
Psap	chr10:59740375-59765348	-4.1				37179.7	Dcn		prosaposin	SGP-1; AI037048	Prosaposin, a lysosomal protein involved in antiapoptosis, hearing, epidermis development, and cochlear innervation; mutations in the human PSAP gene cause Krabbe disease, Gaucher disease, metachromatic leukodystrophy, and sphingolipidoses	Direct protein sequencing; Disulfide bond; Glycoprotein; Repeat; Secreted; Signal;	regulation of MAPKKK cascade [GO:0043408]; sphingolipid metabolic process [GO:0006665]; lipid metabolic process [GO:0006629]; prostate gland growth [GO:0060736]; epithelial cell differentiation involved in prostate gland development [GO:0060742]; developmental growth [GO:0048589]		lysosome [GO:0005764]; mitochondrion [GO:0005739]; extracellular region [GO:0005576]; extracellular space [GO:0005615]; Golgi apparatus [GO:0005794]; lysosomal lumen [GO:0043202]; intracellular membrane-bounded organelle [GO:0043231]	Lysosome	Mus musculus prosaposin (Psap), transcript variant 5, mRNA.	Q61207	Psap	Mm.277498
Mapt	chr11:104092749-104193407	26.2				81217.8	U2af1-rs1		microtubule-associated protein tau	AW045860; Mtapt; Tau; AI413597	Microtubule associated protein tau, plays a role in neuron maturation, regulates microtubule depolymerization; human MAPT is associated with Alzheimers disease, Down syndrome, sclerosis, Parkinsonism, Dementia, and neurodegenerative tauopathies	Acetylation; Alternative splicing; Cell membrane; Cell projection; Cytoplasm; Cytoskeleton; Direct protein sequencing; Disulfide bond; Membrane; Microtubule; Phosphoprotein; Repeat; Ubl conjugation;	negative regulation of microtubule depolymerization [GO:0007026]; axon cargo transport [GO:0008088]; positive regulation of microtubule polymerization [GO:0031116]; neuron migration [GO:0001764]; axonogenesis [GO:0007409]; adult walking behavior [GO:0007628]; regulation of autophagy [GO:0010506]; positive regulation of axon extension [GO:0045773]; axon extension involved in development [GO:004867…	protein binding [GO:0005515]; microtubule binding [GO:0008017]; lipoprotein particle binding [GO:0071813]; identical protein binding [GO:0042802]; SH3 domain binding [GO:0017124]; enzyme binding [GO:0019899]; protein kinase binding [GO:0019901]; protein domain specific binding [GO:0019904]; apolipoprotein E binding [GO:0034187]	plasma membrane [GO:0005886]; membrane [GO:0016020]; cytosol [GO:0005829]; nucleus [GO:0005634]; cytoplasm [GO:0005737]; cytoskeleton [GO:0005856]; microtubule [GO:0005874]; axon [GO:0030424]; growth cone [GO:0030426]; nuclear periphery [GO:0034399]; cilium axoneme [GO:0035085]; cell projection [GO:0042995]; neuron projection [GO:0043005]; axonal growth cone [GO:0044295]; tubulin complex [GO:0045…	MAPK signaling pathway; Alzheimer's disease	Mus musculus microtubule-associated protein tau (Mapt), transcript	P10637	Mapt	Mm.1287
Ccdc40	chr11:119089885-119126526		-4.5			96215	U2af1-rs1		coiled-coil domain containing 40	coiled-coil domain containing 40; MGC109697; RP23-13O17.4; similar to KIAA1640 protein [Homo sapiens]; B930008I02Rik	Protein of unknown function, has high similarity to uncharacterized human FLJ20753	Alternative splicing; Coiled coil;	biological_process [GO:0008150]	molecular_function [GO:0003674]	cellular_component [GO:0005575]		Mus musculus coiled-coil domain containing 40 (Ccdc40), mRNA.	Q8BI79	Ccdc40	Mm.189885
Rhbd13	chr11:80114413-80169488		-4.3			67934.5	Murr1
Slc25a29	chr12:110064087-110074086				-4.4	598.124	Dlk1	Cluster 1	solute carrier family 25 (mitochondrial carrier, palmitoylcarnitine transporter), member 29	CACL; Carnitine-A Cylcarnitine translocase-Like; LOC214663; mCACL; RIKEN cDNA C030003J19 gene; solute carrier family 25, member 29; C030003J19Rik	Solute carrier family 25 member 29, an acyl carnitine transporter that plays a role in fatty acid metabolic process	Membrane; Mitochondrion; Mitochondrion inner membrane; Repeat; Transmembrane; Transmembrane helix; Transport;	fatty acid metabolic process [GO:0006631]; fatty acid beta-oxidation [GO:0006635]; fatty acid transport [GO:0015908]; acyl carnitine transport [GO:0006844]; response to wounding [GO:0009611]; neurological system process [GO:0050877]; transport [GO:0006810]; response to stress [GO:0006950]; transmembrane transport [GO:0055085]; metabolic process [GO:0008152]	transporter activity [GO:0005215]; binding [GO:0005488]; acyl carnitine transporter activity [GO:0015227]	membrane [GO:0016020]; mitochondrion [GO:0005739]; integral to membrane [GO:0016021]; mitochondrial inner membrane [GO:0005743]		Mus musculus solute carrier family 25 (mitochondrial carrier,	Q8BL03	Slc25a29	Mm.266264
Wars	chr12:110098239-110132384	-14		-12		539.826	Dlk1	Cluster 1	tryptophanyl-tRNA synthetase	IFI53; IFP53; Mm.38433; TrpRS; tryptophanyl-tRNA synthetase; WRS; GAMMA-2	Tryptophanyl-tRNA synthetase, exhibits protein homodimerization activity, plays a role in immune response, tryptophanyl-tRNA aminoacylation, and regulation of cytoskeleton organization; human autoantibodies are associated with autoimmune diseases	Alternative splicing; Aminoacyl-tRNA synthetase; Angiogenesis; ATP-binding; Cytoplasm; Direct protein sequencing; Ligase; Nucleotide-binding; Phosphoprotein; Protein biosynthesis;	tRNA aminoacylation for protein translation [GO:0006418]; tryptophanyl-tRNA aminoacylation [GO:0006436]; T-helper 1 type immune response [GO:0042088]; RNA processing [GO:0006396]; translation [GO:0006412]; regulation of angiogenesis [GO:0045765]; angiogenesis [GO:0001525]	nucleotide binding [GO:0000166]; RNA binding [GO:0003723]; aminoacyl-tRNA ligase activity [GO:0004812]; tryptophan-tRNA ligase activity [GO:0004830]; ATP binding [GO:0005524]; ligase activity [GO:0016874]	soluble fraction [GO:0005625]; cytoplasm [GO:0005737]	Tryptophan metabolism; Aminoacyl-tRNA biosynthesis	Mus musculus tryptophanyl-tRNA synthetase (Wars), transcript	P32921	Wars	Mm.38433
Pld4	chr12:113998865-114007197		-10			2479.56	Dio3		phospholipase D family, member 4	AI132321	Phospholipase D family member 4, exhibits binding to synaptophysin (Syp), suggesting a role in the synaptic vesicle cycle	Alternative splicing; Hydrolase; Lipid degradation; Membrane; Phosphoprotein; Repeat; Transmembrane; Transmembrane helix;	lipid catabolic process [GO:0016042]; metabolic process [GO:0008152]; biological_process [GO:0008150]	protein binding [GO:0005515]; catalytic activity [GO:0003824]; phospholipase D activity [GO:0004630]; hydrolase activity [GO:0016787]; NAPE-specific phospholipase D activity [GO:0070290]	membrane [GO:0016020]; integral to membrane [GO:0016021]; cellular_component [GO:0005575]		Mus musculus phospholipase D family, member 4 (Pld4), mRNA.	Q8BG07	Pld4	Mm.203915
Nudt14	chr12:114172943-114180329	7.84				2653.64	Dio3		nudix (nucleoside diphosphate linked moiety X)-type motif 14	nudix (nucleoside diphosphate linked moiety X)-ty; 1110030M18Rik	Protein with strong similarity to nudix (nucleoside diphosphate linked moiety X)-type motif 14 (human NUDT14), which hydrolyzes UDP-glucose and ADP-ribose and may act in gluconeogenesis, contains a mutT domain	Cytoplasm; Hydrolase; Magnesium;	nucleotide-sugar catabolic process [GO:0009227]; biological_process [GO:0008150]	molecular_function [GO:0003674]; metal ion binding [GO:0046872]; UDP-sugar diphosphatase activity [GO:0008768]; hydrolase activity [GO:0016787]; hydrolase activity [GO:0016818]	cellular_component [GO:0005575]; cytoplasm [GO:0005737]		Mus musculus nudix (nucleoside diphosphate linked moiety X)-type	Q9D142	Nudt14	Mm.7070
Cplx2	chr13:54472712-54485278		-4.9			-	None on Chromosome		complexin 2	AI413745; AW492120; complexin 2; expressed sequence AI413745; expressed sequence AW492120; Mm.4705; 921-L	Complexin 2, acts in synaptic transmission; human CPLX2 is associated with Huntington disease, schizophrenia, bipolar and major depressive disorders	Acetylation; Coiled coil; Cytoplasm; Exocytosis; Mast cell degranulation; Neurotransmitter transport; Phosphoprotein; Transport;	synaptic vesicle docking involved in exocytosis [GO:0016081]; synaptic vesicle exocytosis [GO:0016079]; calcium ion-dependent exocytosis [GO:0017156]; mast cell degranulation [GO:0043303]; neurotransmitter transport [GO:0006836]; exocytosis [GO:0006887]; synaptic transmission [GO:0007268]; visual learning [GO:0008542]; transport [GO:0006810]; vesicle-mediated transport [GO:0016192]; regulation of…	SNARE binding [GO:0000149]; syntaxin-1 binding [GO:0017075]; syntaxin binding [GO:0019905]; protein complex binding [GO:0032403]	cytoplasm [GO:0005737]; dendrite [GO:0030425]; SNARE complex [GO:0031201]; neuronal cell body [GO:0043025]; synapse [GO:0045202]		Mus musculus complexin 2 (Cplx2), mRNA.	P84086	Cplx2	Mm.268902
Zmynd11	chr13:9684081-9764560	-4.8				-	None on Chromosome		zinc finger, MYND domain containing 11	BS69; 2210402G22Rik	Zinc finger MYND domain containing 11, binds to Traf3 and negatively regulates Traf3 mediated TNF-alpha induced NF-kappaB activation and Traf3 antiapoptotic activity, may play a role in regulation of striated muscle development	Bromodomain; DNA-binding; Metal-binding; Nucleus; Phosphoprotein; Repressor; Transcription; Transcription regulation; Zinc; Zinc-finger;	regulation of transcription [GO:0045449]; transcription [GO:0006350]	DNA binding [GO:0003677]; metal ion binding [GO:0046872]; zinc ion binding [GO:0008270]	nucleus [GO:0005634]; intracellular membrane-bounded organelle [GO:0043231]		Mus musculus zinc finger, MYND domain containing 11 (Zmynd11),	Q8R5C8	Zmynd11	Mm.397307
Basp1	chr15:25293031-25343519			4.43		46999	Kcnk9		brain abundant, membrane attached signal protein 1	BASP; brain abundant, membrane attached signal protein; Brain Acid Soluble Protein 1; CAP-23; CAP23; Ckap3; Cp23; cytoskeleton associated protein 3; Cytoskeleton-Associated Protein-23; GMC; NAP-22; NAP22; Neuronal tissue-enriched Acidic Protein 22; 2610024P12Rik	Brain abundant membrane attached signal protein 1, a putative calmodulin binding protein that acts in neurite outgrowth and axonogenesis, may be involved in actin cytoskeleton organization and biogenesis, synaptic transmission, and kidney development	Cell membrane; Cell projection; Direct protein sequencing; Lipoprotein; Membrane; Myristate; Phosphoprotein;	negative regulation of gene-specific transcription [GO:0032582]; axonogenesis [GO:0007409]; glomerular visceral epithelial cell differentiation [GO:0072112]; kidney development [GO:0001822]; synaptic transmission [GO:0007268]; actin cytoskeleton organization [GO:0030036]; growth [GO:0040007]	protein binding [GO:0005515]; transcription corepressor activity [GO:0003714]; calmodulin binding [GO:0005516]; promoter binding [GO:0010843]; specific transcriptional repressor activity [GO:0016566]; protein domain specific binding [GO:0019904]	plasma membrane [GO:0005886]; membrane [GO:0016020]; nucleus [GO:0005634]; cytoplasm [GO:0005737]; cytoskeleton [GO:0005856]; nuclear speck [GO:0016607]; growth cone [GO:0030426]; cell projection [GO:0042995]		Mus musculus brain abundant, membrane attached signal protein 1	Q91XV3	Basp1	Mm.29586
AK039650|AK044369	chr15:72337420-72339688	62.3	12	24.5	55.3	2.862	Kcnk9
DQ715667	chr15:72928918-72929497	7.14		5.84	6.1	268	Peg13
Eif2c2	chr15:72932054-73015377		20		14	271.127	Peg13		eukaryotic translation initiation factor 2C, 2	ENSMUSG00000072493; Gerp95; Gm10365; KIAA4215; mKIAA4215; Ago2	Eukaryotic translation initiation factor 2C 2, a translation activator that mediates small interfering RNA-induced gene silencing; human EIF2C2 is associated with melanoma, breast, and ovarian cancers	Cytoplasm; Developmental protein; Differentiation; Endonuclease; Hydrolase; Hydroxylation; Metal-binding; Nitration; Nuclease; Nucleus; Repressor; Ribonucleoprotein; RNA-binding; RNA-mediated gene silencing; Transcription; Transcription regulation; Translation regulation;	pre-microRNA processing [GO:0031054]; negative regulation of translation involved in gene silencing by miRNA [GO:0035278]; mRNA cleavage involved in gene silencing by miRNA [GO:0035279]; negative regulation of translational initiation [GO:0045947]	RNA 7-methylguanosine cap binding [GO:0000340]; siRNA binding [GO:0035197]; endoribonuclease activity [GO:0070551]	cytoplasmic mRNA processing body [GO:0000932]; mRNA cap binding complex [GO:0005845]; RNA-induced silencing complex [GO:0016442]; micro-ribonucleoprotein complex [GO:0035068]
Synj1	chr16:90936341-91011553				-7.2	-	None on Chromosome		synaptojanin 1	AA675315; mKIAA0910; A930006D20Rik	Synaptojanin 1, an SH3 domain binding protein that catalyzes dephosphorylation of phosphatidylinositol-4 5-bisphosphate to phosphatidyl inositol-4-phosphate, plays a role in clathrin-mediated synaptic vesicle recycling	Cytoplasm; Endocytosis; Hydrolase; Phosphoprotein; Repeat; RNA-binding;	phosphoinositide dephosphorylation [GO:0046856]; phosphoinositide-mediated signaling [GO:0048015]; learning [GO:0007612]; positive regulation of gliogenesis [GO:0014015]; response to retinoic acid [GO:0032526]; synaptic vesicle priming [GO:0016082]; synaptic vesicle uncoating [GO:0016191]; dephosphorylation [GO:0016311]; positive regulation of receptor-mediated endocytosis [GO:0048260]; response …	nucleotide binding [GO:0000166]; protein binding [GO:0005515]; nucleic acid binding [GO:0003676]; RNA binding [GO:0003723]; inositol or phosphatidylinositol phosphatase activity [GO:0004437]; phosphatidylinositol-4;5-bisphosphate 5-phosphatase activity [GO:0004439]; protein C-terminus binding [GO:0008022]; hydrolase activity [GO:0016787]; polyphosphoinositide phosphatase activity [GO:0017120]; SH…	cytoplasm [GO:0005737]; synaptosome [GO:0019717]; membrane coat [GO:0030117]; clathrin coat [GO:0030118]; protein complex [GO:0043234]		Mus musculus eukaryotic translation initiation factor 2C, 2	Q8CJG0	Eif2c2	Mm.485077
Pcdha4-g	chr18:37089938-38001526				-14	23884.5	Impact		protocadherin alpha 4-gamma			3D-structure; Alternative splicing; Calcium; Cell adhesion; Cell membrane; Glycoprotein; Membrane; Repeat; Signal; Transmembrane; Transmembrane helix;				Inositol phosphate metabolism; Metabolic pathways; Phosphatidylinositol signaling system	Mus musculus synaptojanin 1 (Synj1), transcript variant 1, mRNA.	Q8CHC4	Synj1	Mm.187079
Dcp2	chr18:44540153-44584623				-6.1	31334.7	Impact		DCP2 decapping enzyme homolog (S. cerevisiae)	5730537H01Rik; AL118268; decapping enzyme hDcp2; Mm.87629; RIKEN cDNA 2410015D23 gene; 2410015D23Rik	Protein with strong similarity to human DCP2, which is an mRNA 5'-UTR binding ribonuclease that mediates deadenylation-dependent decapping of nuclear-transcribed mRNA, regulates mRNA stability and may play a role in nonsense-mediated mRNA catabolism	Cytoplasm; Hydrolase; Manganese; Metal-binding; Nonsense-mediated mRNA decay; Nucleus; Phosphoprotein; RNA-binding;	RNA catabolic process [GO:0000184]; mRNA metabolic process [GO:0000290]; nuclear-transcribed mRNA catabolic process, nonsense-mediated decay [GO:0071044]; deadenylation-dependent decapping of nuclear-transcribed mRNA [GO:0006401]; histone mRNA catabolic process [GO:0016071]	protein binding [GO:0005515]; molecular_function [GO:0003674]; RNA binding [GO:0003723]; mRNA binding [GO:0003729]; ribonuclease activity [GO:0004540]; metal ion binding [GO:0046872]; hydrolase activity [GO:0016787]; manganese ion binding [GO:0030145]	cytoplasmic mRNA processing body [GO:0000932]; nucleus [GO:0005634]; cytoplasm [GO:0005737]; RNA-induced silencing complex [GO:0016442]		Mus musculus protocadherin alpha 4-gamma (Pcdha4-g), mRNA.	O88689		Mm.308500
Aldh7a1	chr18:56685389-56732593				-21	43479.9	Impact		aldehyde dehydrogenase family 7, member A1	D18Wsu181e; Atq1	Protein with strong similarity to human ALDH7A1, which is a delta1-piperideine-6-carboxylate alpha-aminoadipic semialdehyde dehydrogenase that is associated with pyridoxine-dependent seizures, member of the aldehyde dehydrogenase family	Alternative splicing; Cytoplasm; Mitochondrion; NAD; Nucleus; Oxidoreductase; Transit peptide;	oxidation-reduction process [GO:0055114]; metabolic process [GO:0008152]	aldehyde dehydrogenase (NAD) activity [GO:0004029]; L-aminoadipate-semialdehyde dehydrogenase activity [GO:0004043]; oxidoreductase activity [GO:0016491]; betaine-aldehyde dehydrogenase activity [GO:0008802]	mitochondrion [GO:0005739]; nucleus [GO:0005634]; cytoplasm [GO:0005737]	RNA degradation	Mus musculus DCP2 decapping enzyme homolog (S. cerevisiae) (Dcp2),	Q9CYC6	Dcp2	Mm.87629
Malat1	chr19:5795689-5802671	9.96				46536.3	Ins1		metastasis associated lung adenocarcinoma transcript 1 (non-coding RNA)	9430072K23Rik; AI647968; 2210401K01Rik			biological_process [GO:0008150]	molecular_function [GO:0003674]	cellular_component [GO:0005575]	Glycolysis / Gluconeogenesis; Ascorbate and aldarate metabolism; Fatty acid metabolism; Valine; leucine and isoleucine degradation; Lysine degradation; Arginine and proline metabolism; Histidine metabolism; Tryptophan metabolism; beta-Alanine metabolism; Glycerolipid metabolism; Pyruvate metabolism; Propanoate metabolism; Butanoate metabolism; Limonene and pinene degradation	Mus musculus aldehyde dehydrogenase family 7, member A1 (Aldh7a1),	Q9DBF1	Aldh7a1	Mm.30250
Bcl2l1	chr2:152606403-152657418	-5.9				73.843	H13		BCL2-like 1	Bcl-XL; Bcl-Xs; Bcl2l; BclX; BclXL; MGC113803; MGC99998; bcl-x	Bcl2-like 1, mediates antiapoptosis, cell fate commitment, neuroprotection, neurogenesis, stem cell differentiation, and cation transport; human BCL2L1 is associated with Alzheimer disease, HIV infection, psoriasis, and several neoplasms	3D-structure; Alternative splicing; Apoptosis; Cytoplasm; Membrane; Mitochondrion; Transmembrane; Transmembrane helix;	release of cytochrome c from mitochondria [GO:0001836]; anti-apoptosis [GO:0006916]; response to cycloheximide [GO:0046898]; regulation of mitochondrial membrane potential [GO:0051881]; in utero embryonic development [GO:0001701]; spermatogenesis [GO:0007283]; male gonad development [GO:0008584]; regulation of apoptosis [GO:0042981]; positive regulation of apoptosis [GO:0043065]; negative regulat…	protein binding [GO:0005515]; identical protein binding [GO:0042802]; caspase inhibitor activity [GO:0043027]; protein heterodimerization activity [GO:0046982]; BH domain binding [GO:0051400]; MDM2 binding [GO:0070215]	intracellular [GO:0005622]; membrane [GO:0016020]; mitochondrion [GO:0005739]; integral to membrane [GO:0016021]; cytosol [GO:0005829]; cytoplasm [GO:0005737]; mitochondrial envelope [GO:0005740]; mitochondrial outer membrane [GO:0005741]; mitochondrial membrane [GO:0031966]; mitochondrial part [GO:0044429]		Mus musculus metastasis associated lung adenocarcinoma transcript 1			Mm.298256
ENSMUST00000118184	chr2:72470326-72471483	-4.2				49948.7	Gatm
Spata5	chr3:37319201-37478017	-29				-	None on Chromosome		spermatogenesis associated 5	C78064; expressed sequence C78064; Mm.25633; permatogenesis associated 5; RIKEN cDNA 2510048F20 gene; Spaf; spermatogenesis associated 5; spermatogenesis associated factor; 2510048F20Rik	Spermatogenesis associated factor 5, may have a role in mitochondrial transformations during spermatogenesis	ATP-binding; Cytoplasm; Developmental protein; Differentiation; Mitochondrion; Nucleotide-binding; Repeat; Spermatogenesis;	spermatogenesis [GO:0007283]; endoplasmic reticulum membrane fusion [GO:0016320]; centrosome cycle [GO:0007098]; cell differentiation [GO:0030154]; multicellular organismal development [GO:0007275]; cell proliferation [GO:0008283]	nucleotide binding [GO:0000166]; nucleoside-triphosphatase activity [GO:0017111]; binding [GO:0005488]; ATP binding [GO:0005524]; ATPase activity [GO:0016887]	membrane [GO:0016020]; mitochondrion [GO:0005739]; cytoplasm [GO:0005737]	Apoptosis; Jak-STAT signaling pathway; Amyotrophic lateral sclerosis (ALS); Pathways in cancer; Pancreatic cancer; Chronic myeloid leukemia; Small cell lung cancer	Mus musculus BCL2-like 1 (Bcl2l1), nuclear gene encoding	Q64373	Bcl2l1	Mm.238213
Aco1	chr4:40090297-40146042	4.21				-	None on Chromosome		aconitase 1	AI256519; Irebp; Irp1; Aco-1	Aconitase 1, a bifunctional protein that catalyzes citrate-isocitrate interconversion and binds iron-responsive elements in mRNAs; gene deficiency causes misregulation of iron metabolism, human ACO1 is downregulated in hemochromatosis	4Fe-4S; Cytoplasm; Iron; Iron-sulfur; Lyase; Metal-binding; RNA-binding; Tricarboxylic acid cycle;	citrate metabolic process [GO:0006101]; cellular iron ion homeostasis [GO:0006879]; tricarboxylic acid cycle [GO:0006099]; regulation of translation [GO:0006417]; response to iron(II) ion [GO:0010040]; regulation of gene expression [GO:0010468]; intestinal absorption [GO:0050892]; post-embryonic development [GO:0009791]; metabolic process [GO:0008152]	RNA binding [GO:0003723]; aconitate hydratase activity [GO:0003994]; metal ion binding [GO:0046872]; lyase activity [GO:0016829]; iron-responsive element binding [GO:0030350]; mRNA 5'-UTR binding [GO:0048027]; iron-sulfur cluster binding [GO:0051536]; 4 iron [GO:0051539]; 4 sulfur cluster binding [GO:0052632]; citrate hydro-lyase (cis-aconitate-forming) activity [GO:0052633]	mitochondrion [GO:0005739]; cytosol [GO:0005829]; endoplasmic reticulum [GO:0005783]; soluble fraction [GO:0005625]; cytoplasm [GO:0005737]; microsome [GO:0005792]; Golgi apparatus [GO:0005794]		Mus musculus spermatogenesis associated 5 (Spata5), transcript	Q3UMC0	Spata5	Mm.172679
ENSMUST00000122257	chr4:9885354-9886277	5.71				-	None on Chromosome
Pisd	chr5:33078961-33128275	-6.3				56139.4	Mkrn1-ps1		phosphatidylserine decarboxylase	9030221M09Rik	Phosphatidylserine decarboxylase, a putative mitochondrial phosphatidylserine decarboxylase; ablation of the corresponding gene causes embryonic lethality with associated mitochondrial defects	Decarboxylase; Lyase; Mitochondrion; Phospholipid biosynthesis; Pyruvate; Zymogen;			mitochondrion [GO:0005739]	Citrate cycle (TCA cycle); Glyoxylate and dicarboxylate metabolism; Metabolic pathways	Mus musculus aconitase 1 (Aco1), mRNA.	P28271	Aco1	Mm.331547
Nsg1	chr5:38528431-38550706	-4.8				50717	Mkrn1-ps1		neuron specific gene family member 1	Neep21; neuron specific gene family member 1; p21; m234	Neuron specific gene family member 1, a member of a new family of proteins from neuronal and germ cells, may play a role in osteoblast differentiation	Golgi apparatus; Membrane; Signal-anchor; Transmembrane; Transmembrane helix;	dopamine receptor signaling pathway [GO:0007212]; osteoblast differentiation [GO:0001649]	dopamine receptor binding [GO:0050780]	membrane [GO:0016020]; integral to membrane [GO:0016021]; cytoplasm [GO:0005737]; Golgi apparatus [GO:0005794]	Glycerophospholipid metabolism; Metabolic pathways	Mus musculus phosphatidylserine decarboxylase (Pisd), mRNA.	Q8BSF4	Pisd	Mm.273765
Klhdc10	chr6:30351908-30405174	10.5			18.7	282.892	Peg1		kelch domain containing 10	AI593221; KIAA0265; mKIAA0265; 2410127E18Rik	Protein containing five Kelch_1 and five Kelch_2 motif repeats, has low similarity to kelch domain containing 2 (human KLHDC2), which is a transcription corepressor that binds the transcription factor CREB3 (human CREB3) and inhibits CREB3 binding to DNA	Alternative splicing; Kelch repeat; Repeat;	biological_process [GO:0008150]	molecular_function [GO:0003674]	cellular_component [GO:0005575]		Mus musculus neuron specific gene family member 1 (Nsg1), mRNA.	Q62092	Nsg1	Mm.7414
Herc3	chr6:58783693-58870390			8.15	37.8	0	Nap1l5		hect domain and RLD 3	AI646603; expressed sequence AI646603; hect domain and RLD 3; hypothetical protein LOC232032; LOC232032; MGC30404; mKIAA0032; 5730409F18Rik	Protein with strong similarity to homologous E6 regulator chromosome condensation 3 (human HERC3), which is a putative E3 ubiquitin ligase with protein binding activity, contains five regulator of chromosome condensation (RCC1) repeats and an HECT domain		protein modification process [GO:0006464]; cellular protein metabolic process [GO:0044267]; biological_process [GO:0008150]	protein binding [GO:0005515]; molecular_function [GO:0003674]; ubiquitin-protein ligase activity [GO:0004842]	intracellular [GO:0005622]; membrane [GO:0016020]; cellular_component [GO:0005575]; cytoplasm [GO:0005737]		Mus musculus kelch domain containing 10 (Klhdc10), mRNA.	Q6PAR0	2410127E18Rik	Mm.277308; Mm.475487
Mtrnr2l	chr6:79768024-79768358				43	20911	Nap1l5		Mtrnr2-like							Ubiquitin mediated proteolysis	Mus musculus hect domain and RLD 3 (Herc3), mRNA.		Herc3	Mm.191892
Prickle2	chr6:92320885-92656178	5.36				33463.8	Nap1l5		prickle homolog 2 (Drosophila)	6720451F06Rik; mpk2; prickle-like 2; RIKEN cDNA 6230400G14 gene; RIKEN cDNA 6720451F06 gene; 6230400G14Rik	Prickle-like 2, a putative planar cell polarity protein that is distributed in crescents on the medial sides of vestibular epithelial cells before the morphological polarization of hair cells	LIM domain; Lipoprotein; Membrane; Metal-binding; Methylation; Nucleus; Phosphoprotein; Prenylation; Repeat; Zinc;	establishment or maintenance of epithelial cell apical/basal polarity [GO:0045197]; neuron projection development [GO:0031175]; establishment or maintenance of cell polarity [GO:0007163]; cellular process [GO:0009987]	protein binding [GO:0005515]; metal ion binding [GO:0046872]; transcription factor binding [GO:0008134]; zinc ion binding [GO:0008270]; protein domain specific binding [GO:0019904]	membrane [GO:0016020]; nucleus [GO:0005634]; cytoplasm [GO:0005737]; apicolateral plasma membrane [GO:0016327]; lateral plasma membrane [GO:0016328]; intracellular organelle [GO:0043229]		Mus musculus Mtrnr2-like (Mtrnr2l), mRNA.			Mm.461086
Pak1	chr7:104991448-105060891				-5.1	30770.2	Inpp5fv3		p21 protein (Cdc42/Rac)-activated kinase 1	alpha-PAK; AW045634; Cdc42/Rac effector kinase; expressed sequence AW045634; Mm.29955; p21 (CDKN1A)-activated kinase 1; p21-activated kinase 1; P65-PAK; p65PAK; PAK-1; Pak1; Paka; activated protein kinase alpha	p21 CDKN1A activated kinase 1, a GTPase regulator that plays a role in antiapoptosis, JNK cascade, peptidyl-serine phosphorylation, cell migration, and actin cytoskeleton organization; human PAK1 amplifications are associated with several neoplasms	Acetylation; Allosteric enzyme; ATP-binding; Direct protein sequencing; Kinase; Nucleotide-binding; Phosphoprotein; Serine/threonine-protein kinase; Transferase;	peptidyl-serine phosphorylation [GO:0018105]; positive regulation of JUN kinase activity [GO:0043507]; protein autophosphorylation [GO:0046777]; activation of MAPK activity [GO:0000187]; regulation of transcription, DNA-dependent [GO:0006355]; neuromuscular junction development [GO:0007528]; estrogen receptor signaling pathway [GO:0030520]; cellular response to insulin stimulus [GO:0032869]; prot…	nucleotide binding [GO:0000166]; protein binding [GO:0005515]; actin binding [GO:0003779]; catalytic activity [GO:0003824]; protein kinase activity [GO:0004672]; protein serine/threonine kinase activity [GO:0004674]; collagen binding [GO:0005518]; ATP binding [GO:0005524]; kinase activity [GO:0016301]; transferase activity [GO:0016740]; protein kinase binding [GO:0019901]	plasma membrane [GO:0005886]; cytosol [GO:0005829]; membrane fraction [GO:0005624]; nucleus [GO:0005634]; cytoplasm [GO:0005737]; Golgi apparatus [GO:0005794]; focal adhesion [GO:0005925]; intercalated disc [GO:0014704]; actin cytoskeleton [GO:0015629]; Z disc [GO:0030018]; lamellipodium [GO:0030027]; axon [GO:0030424]; dendrite [GO:0030425]; growth cone [GO:0030426]; nuclear membrane [GO:0031965]	Wnt signaling pathway	Mus musculus prickle homolog 2 (Drosophila) (Prickle2), transcript	Q80Y24	Prickle2	Mm.248820
Mtap6	chr7:106415956-106485647				-5.7	29345.4	Inpp5fv3	Cluster 2	microtubule-associated protein 6	A-STOP; E-STOP; F-STOP; Map6; microtubule-associated protein 6; Mm.10722; Mtap6; N-STOP; Neuronal Stable Tubule-Only Polypeptide; O-STOP; RIKEN cDNA 2810411E12 gene; Stable Tubule-Only Polypeptide; STOP; 2810411E12Rik	Microtubule-associated protein 6, an actin binding protein that plays a role in adult locomotory behavior, dopamine transport, establishment and or maintenance of microtubule cytoskeleton polarity, and regulation of synaptic plasticity	Alternative promoter usage; Alternative splicing; Calmodulin-binding; Cytoplasm; Cytoskeleton; Golgi apparatus; Lipoprotein; Microtubule; Palmitate; Phosphoprotein; Repeat;	negative regulation of microtubule depolymerization [GO:0007026]; learning [GO:0007612]; dopamine transport [GO:0015872]; regulation of transcription [GO:0045449]; synapse assembly [GO:0007416]; establishment or maintenance of microtubule cytoskeleton polarity [GO:0030951]; synaptic transmission [GO:0007268]; adult locomotory behavior [GO:0008344]; response to cold [GO:0009409]; response to drug …	actin binding [GO:0003779]; structural constituent of cytoskeleton [GO:0005200]; calmodulin binding [GO:0005516]; microtubule binding [GO:0008017]	cytoplasm [GO:0005737]; Golgi apparatus [GO:0005794]; cytoskeleton [GO:0005856]; microtubule [GO:0005874]; microtubule cytoskeleton [GO:0015630]	MAPK signaling pathway; ErbB signaling pathway; Chemokine signaling pathway; Axon guidance; Focal adhesion; Natural killer cell mediated cytotoxicity; T cell receptor signaling pathway; Fc gamma R-mediated phagocytosis; Regulation of actin cytoskeleton; Renal cell carcinoma	Mus musculus p21 protein (Cdc42/Rac)-activated kinase 1 (Pak1),	O88643	Pak1	Mm.260227
Rps3	chr7:106626406-106632219				-4.6	29198.9	Inpp5fv3	Cluster 2	ribosomal protein S3	D7Ertd795e; Mm.4696; ribosomal protein S3; RPS3; Rs_3; 40S ribosomal protein S3	Ribosomal protein S3, an endodeoxyribonuclease that may play a role in DNA repair and translation; aberrant expression of the human RPS3 gene correlates with colon adenocarcinoma and lung adenosquamous carcinoma	Acetylation; Cytoplasm; Isopeptide bond; Phosphoprotein; Ribonucleoprotein; Ribosomal protein; RNA-binding; Ubl conjugation;	negative regulation of NF-kappaB transcription factor activity [GO:0032088]; induction of apoptosis [GO:0006917]; negative regulation of DNA repair [GO:0045738]; DNA repair [GO:0006281]; translational elongation [GO:0006414]; activation of caspase activity [GO:0006919]; translation [GO:0006412]	DNA binding [GO:0003677]; damaged DNA binding [GO:0003684]; RNA binding [GO:0003723]; mRNA binding [GO:0003729]; structural constituent of ribosome [GO:0003735]; DNA-(apurinic or apyrimidinic site) lyase activity [GO:0003906]; endonuclease activity [GO:0004519]; endodeoxyribonuclease activity [GO:0004520]; protein kinase binding [GO:0019901]; NF-kappaB binding [GO:0051059]	cytosolic small ribosomal subunit [GO:0022627]; intracellular [GO:0005622]; ribonucleoprotein complex [GO:0030529]; cytosol [GO:0005829]; ribosome [GO:0005840]; nucleus [GO:0005634]; cytoplasm [GO:0005737]; endomembrane system [GO:0012505]; small ribosomal subunit [GO:0015935]; dendrite [GO:0030425]; ruffle membrane [GO:0032587]		Mus musculus microtubule-associated protein 6 (Mtap6), transcript	Q7TSJ2	Mtap6	Mm.154087
Pde2a	chr7:108570211-108661341				-18	27169.7	Inpp5fv3		phosphodiesterase 2A, cGMP-stimulated	MGC102210	Phosphodiesterase 2A cGMP-stimulated, a putative cGMP-dependent phosphodiesterase, contains a regulatory cGMP-binding GAF-B domain	3D-structure; cAMP; cGMP; cGMP-binding; Direct protein sequencing; Hydrolase; Membrane; Metal-binding; Nucleotide-binding; Phosphoprotein; Repeat;	cAMP catabolic process [GO:0006198]; cGMP catabolic process [GO:0046069]; signal transduction [GO:0007165]	nucleotide binding [GO:0000166]; catalytic activity [GO:0003824]; 3';5'-cyclic-nucleotide phosphodiesterase activity [GO:0004114]; cGMP-stimulated cyclic-nucleotide phosphodiesterase activity [GO:0004118]; metal ion binding [GO:0046872]; phosphoric diester hydrolase activity [GO:0008081]; hydrolase activity [GO:0016787]; cAMP binding [GO:0030552]; cGMP binding [GO:0030553]; protein homodimerizati…	membrane [GO:0016020]; cytosol [GO:0005829]; membrane raft [GO:0045121]	Ribosome	Mus musculus ribosomal protein S3 (Rps3), mRNA.	P62908	Rps3	Mm.236868
Gprc5b	chr7:126115553-126138725				-7.6	9692.34	Inpp5fv3		G protein-coupled receptor, family C, group 5, member B	expressed sequence AW125761; G protein-coupled receptor, family C, group 5, me; Raig2; similar to orphan G protein-coupled receptor [Mus; AW125761	Member of the metabotropic glutamate family of G protein-coupled receptors (GPCR), has moderate similarity to human GPRC5A, which exhibits expression that is induced by retinoic acid and suppressed during induction of apoptosis by p53	Cell membrane; G-protein coupled receptor; Glycoprotein; Membrane; Receptor; Signal; Transducer; Transmembrane; Transmembrane helix;	cyclic-nucleotide-mediated signaling [GO:0019935]; regulation of apoptosis [GO:0042981]; G-protein coupled receptor protein signaling pathway [GO:0007186]; intracellular receptor mediated signaling pathway [GO:0030522]; signal transduction [GO:0007165]; positive regulation of cell proliferation [GO:0008284]; response to chemical stimulus [GO:0042221]; biological_process [GO:0008150]	molecular_function [GO:0003674]; signal transducer activity [GO:0004871]; receptor activity [GO:0004872]; G-protein coupled receptor activity [GO:0004930]	plasma membrane [GO:0005886]; membrane [GO:0016020]; integral to membrane [GO:0016021]; integral to plasma membrane [GO:0005887]; cellular_component [GO:0005575]; membrane fraction [GO:0005624]	Purine metabolism	Mus musculus phosphodiesterase 2A, cGMP-stimulated (Pde2a),	Q922S4	Pde2a	Mm.247564
Sae1	chr7:16912402-16973134				-4.2	48940.6	Atp10c		SUMO1 activating enzyme subunit 1	2610044L12Rik; AL033372; AOS1; AW743391; D7Ertd177e; HSPC140; Sua1; Uble1a; 2400010M20Rik	SUMO-1 activating enzyme subunit 1, a small conjugating protein ligase that acts in protein sumoylation, catalyzes the ATP-dependent thioester linkage formation between SUMO1 and SAE2	Acetylation; Alternative splicing; Ligase; Nucleus; Phosphoprotein; Ubl conjugation pathway;	protein sumoylation [GO:0016925]; protein modification process [GO:0006464]; metabolic process [GO:0008152]	catalytic activity [GO:0003824]; binding [GO:0005488]; protein C-terminus binding [GO:0008022]; small protein activating enzyme activity [GO:0008641]; ligase activity [GO:0016874]; ATP-dependent protein binding [GO:0043008]; protein heterodimerization activity [GO:0046982]	cellular_component [GO:0005575]; nucleus [GO:0005634]			Q923Z0	Gprc5b	Mm.103439
Capns1	chr7:30971960-30980067				-9.2	34933.6	Atp10c	Cluster 3	calpain, small subunit 1	calpain, small subunit 1; Capa-4; Capa4; Capn4; D7Ertd146e; calpain 4	Calpain small subunit 1, a calcium-dependent cysteine-type endopeptidase that inhibits apoptosis, acts in cell adhesion, bone remodeling, and cell migration; human CAPNS1 is associated with large granular lymphocyte leukemia	Acetylation; Calcium; Cell membrane; Cytoplasm; Membrane; Repeat;	positive regulation of bone mineralization [GO:0030501]; regulation of protein kinase B signaling cascade [GO:0051896]; in utero embryonic development [GO:0001701]; positive regulation of osteoblast differentiation [GO:0045669]; skeletal system development [GO:0001501]; proteolysis [GO:0006508]; positive regulation of gene expression [GO:0010628]; positive regulation of anti-apoptosis [GO:0045768…	calcium ion binding [GO:0005509]; calcium-dependent cysteine-type endopeptidase activity [GO:0004198]; protein heterodimerization activity [GO:0046982]	plasma membrane [GO:0005886]; membrane [GO:0016020]; cytoplasm [GO:0005737]	Ubiquitin mediated proteolysis	Mus musculus SUMO1 activating enzyme subunit 1 (Sae1), mRNA.	Q9R1T2	Sae1	Mm.258530
Tbcb	chr7:31009149-31017048				-6.9	34896.7	Atp10c	Cluster 3	tubulin folding cofactor B	AU041393; CG22; Ckap1; CKAPI; 2410007D12Rik	Tubulin folding cofactor B, a component of the tubulin complex that is involved in microtubule depolymerization, enhances TBCE expression, forms heterodimer complex with TBCE, positively regulates tubulin dissociation	3D-structure; Acetylation; Chaperone; Cytoplasm; Cytoskeleton; Developmental protein; Differentiation; Microtubule; Neurogenesis; Phosphoprotein; Ubl conjugation;	nervous system development [GO:0007399]; cell differentiation [GO:0030154]; multicellular organismal development [GO:0007275]		cytoplasm [GO:0005737]; cytoskeleton [GO:0005856]; microtubule [GO:0005874]		Mus musculus calpain, small subunit 1 (Capns1), mRNA.	O88456	Capns1	Mm.439782
Gpi1	chr7:34986345-35015324				-10	30898.4	Atp10c		glucose phosphate isomerase 1	Gpi; Gpi-1; Gpi-1r; Gpi-1s; Gpi-1t; Gpi1-r; Gpi1-s; Gpi1-t; Gpi1s; MF; MGC113776; NK; NK/GPI; Org; Amf	Glucose phosphate isomerase 1, plays a role in glycolysis and gluconeogenesis, stimulates transcription, secreted form (neuroleukin) has neurotrophic and cytokine properties; human GPI expression is associated with hemolytic anemia and various cancers	3D-structure; Acetylation; Angiogenesis; Cytokine; Cytoplasm; Direct protein sequencing; Gluconeogenesis; Glycolysis; Growth factor; Isomerase; Phosphoprotein; Secreted; Ubl conjugation;	glucose metabolic process [GO:0006006]; gluconeogenesis [GO:0006094]; negative regulation of caspase activity [GO:0043154]; glucose 6-phosphate metabolic process [GO:0051156]; methylglyoxal biosynthetic process [GO:0019242]; negative regulation of neuron apoptosis [GO:0043524]; glycolysis [GO:0006096]; aldehyde catabolic process [GO:0046185]; angiogenesis [GO:0001525]; carbohydrate metabolic proc…	protein binding [GO:0005515]; glucose-6-phosphate isomerase activity [GO:0004347]; cytokine activity [GO:0005125]; growth factor activity [GO:0008083]; isomerase activity [GO:0016853]; intramolecular transferase activity [GO:0016866]; monosaccharide binding [GO:0048029]	plasma membrane [GO:0005886]; extracellular region [GO:0005576]; cytosol [GO:0005829]; extracellular space [GO:0005615]; soluble fraction [GO:0005625]; nucleus [GO:0005634]; cytoplasm [GO:0005737]; synaptosome [GO:0019717]		Mus musculus tubulin folding cofactor B (Tbcb), mRNA.	Q9D1E6	Tbcb	Mm.27947
Zfp715	chr7:50551892-50568631				-4.1	15345.1	Atp10c		zinc finger protein 715	mszf15; zinc finger protein 715; 2610041B18Rik	Protein with high similarity to zinc finger protein 175 (human ZNF175), which is a transcriptional suppressor that downregulates chemokine expression and HIV-1 replication, member of the KRAB box family, contains fourteen zinc finger C2H2 type repeats		negative regulation of transcription [GO:0016481]; regulation of transcription [GO:0045449]; translation [GO:0006412]; multicellular organismal development [GO:0007275]; response to other organism [GO:0051707]; biological_process [GO:0008150]	molecular_function [GO:0003674]; DNA binding [GO:0003677]; metal ion binding [GO:0046872]; transcription repressor activity [GO:0016564]; transcription regulator activity [GO:0030528]	nucleus [GO:0005634]	Glycolysis / Gluconeogenesis; Pentose phosphate pathway; Starch and sucrose metabolism; Amino sugar and nucleotide sugar metabolism; Metabolic pathways	Mus musculus glucose phosphate isomerase 1 (Gpi1), mRNA.	P06745	Gpi1	Mm.589
Josd2	chr7:51723425-51727021				-4.5	14186.7	Atp10c		Josephin domain containing 2	Josephin domain containing 2; 1110007C05Rik	Member of the Josephin family, which are proteins associated with neurological diseases due to expansion of triplet repeats, has strong similarity to uncharacterized human SBBI54		biological_process [GO:0008150]	molecular_function [GO:0003674]	cellular_component [GO:0005575]		Mus musculus zinc finger protein 715 (Zfp715), mRNA.		Zfp715	Mm.45367
Car11	chr7:52955336-52960031				-4.7	12953.7	Atp10c		carbonic anhydrase 11	Ca11; carbonic anhydrase 11; CA-RP XI	Carbonic anhydrase 11, a putative carbonate dehydratase that may play a role in the central nervous system	Glycoprotein; Secreted; Signal;	biological_process [GO:0008150]	carbonate dehydratase activity [GO:0004089]	extracellular region [GO:0005576]; basolateral plasma membrane [GO:0016323]		Mus musculus Josephin domain containing 2 (Josd2), mRNA.		Josd2	Mm.358691
C230091D08Rik	chr7:66563293-66579519	56.5	4.76	16.6	16	1	Ube3a		RIKEN cDNA C230091D08 gene				biological_process [GO:0008150]	molecular_function [GO:0003674]	cellular_component [GO:0005575]		Mus musculus carbonic anhydrase 11 (Car11), mRNA.	O70354	Car11	Mm.27736
U80893	chr7:68062617-68067865	-8.9	-7.5	-4.4	-7.5	87.275	Ipw		DNA segment, KIST 6	CAG-14							Transcribed locus			Mm.9002; Mm.474161
DOKist4	chr7:68234453-68456607	-49	-18	-37	-19	2.843	Pec3
Apba2	chr7:71646591-71898762				-11	1197.23	Pec3		amyloid beta (A4) precursor protein-binding, family A, member 2	X11-like; X11L; XllL; mXllL	Amyloid beta precursor protein binding family A member 2, a protein-protein adaptor that mediates protein processing, may mediate synaptic vesicle docking during exocytosis and protein metabolism; human APBA2 is aberrantly expressed in Alzheimer disease	Phosphoprotein; Protein transport; Repeat; Transport;	in utero embryonic development [GO:0001701]; regulation of gene expression [GO:0010468]; synaptic transmission [GO:0007268]; locomotory behavior [GO:0007626]; protein transport [GO:0015031]; transport [GO:0006810]; multicellular organism growth [GO:0035264]	protein binding [GO:0005515]	plasma membrane [GO:0005886]		Mus musculus CAG trinucleotide repeat mRNA, partial sequence.			Mm.247154
Cdh15	chr8:125372273-125391297	-4.5	-7.8	-8.9	-20	-	None on Chromosome		cadherin 15	cadherin 15; Cdh14; expressed sequence AI323380; M cadherin; Mcad; Mm.1976; AI323380	Cadherin 15, a calcium-dependent homophilic cell adhesion molecule, involved in the terminal differentiation of muscle cells, synaptogenesis, and neuromuscular junction development; human CDH15 is associated with hepatic cell carcinoma	Calcium; Cell adhesion; Cell membrane; Cleavage on pair of basic residues; Glycoprotein; Membrane; Repeat; Signal; Transmembrane; Transmembrane helix;	activation of Rac GTPase activity [GO:0032863]; skeletal muscle tissue development [GO:0007519]; positive regulation of muscle cell differentiation [GO:0051149]; protein complex assembly [GO:0006461]; homophilic cell adhesion [GO:0007156]; muscle organ development [GO:0007517]; myoblast fusion [GO:0007520]; calcium-dependent cell-cell adhesion [GO:0016339]; wound healing [GO:0042060]; cell adhesi…	protein binding [GO:0005515]; calcium ion binding [GO:0005509]; binding [GO:0005488]; beta-catenin binding [GO:0008013]	plasma membrane [GO:0005886]; membrane [GO:0016020]; integral to membrane [GO:0016021]; integral to plasma membrane [GO:0005887]; adherens junction [GO:0005912]; neuromuscular junction [GO:0031594]		Mus musculus amyloid beta (A4) precursor protein-binding, family A,	P98084	Apba2	Mm.4657
Amfr	chr8:96495487-96536540	4.51				-	None on Chromosome		autocrine motility factor receptor	gp78	Autocrine motility factor receptor, localizes to trailing edge during cell motility, plays a role in endocytosis; upregulation of the corresponding gene causes tumor in nude mice	Alternative splicing; Endoplasmic reticulum; Ligase; Membrane; Metal-binding; Nucleotide-binding; Phosphoprotein; Receptor; Transmembrane; Transmembrane helix; Ubl conjugation pathway; Zinc; Zinc-finger;	protein polyubiquitination [GO:0000209]; ER-associated protein catabolic process [GO:0030433]; ubiquitin-dependent protein catabolic process [GO:0006511]; protein oligomerization [GO:0051259]; endoplasmic reticulum unfolded protein response [GO:0030968]; cellular process [GO:0009987]	nucleotide binding [GO:0000166]; ubiquitin-protein ligase activity [GO:0004842]; receptor activity [GO:0004872]; metal ion binding [GO:0046872]; zinc ion binding [GO:0008270]; ligase activity [GO:0016874]	integral to membrane of membrane fraction [GO:0000299]; membrane [GO:0016020]; integral to membrane [GO:0016021]; endoplasmic reticulum [GO:0005783]; integral to plasma membrane [GO:0005887]; nucleus [GO:0005634]; cytoplasm [GO:0005737]; integral to endoplasmic reticulum membrane [GO:0030176]; dendrite [GO:0030425]; growth cone [GO:0030426]; neuronal cell body [GO:0043025]	Cell adhesion molecules (CAMs)	Mus musculus cadherin 15 (Cdh15), mRNA.	P33146	Cdh15	Mm.1976
Col6a6	chr9:105591746-105730415	10.3				15832.9	A19		collagen, type VI, alpha 6	E330026B02Rik; E330019B14	Protein with high similarity to human COL29A1, which is an extracellular matrix structural constituent that plays a role in epidermis morphogenesis and is associated with atopic dermatitis upon gene polymorphism and decreased expression	Alternative splicing; Cell adhesion; Collagen; Extracellular matrix; Glycoprotein; Hydroxylation; Repeat; Secreted; Signal;	cell adhesion [GO:0007155]		extracellular region [GO:0005576]; proteinaceous extracellular matrix [GO:0005578]		Mus musculus autocrine motility factor receptor (Amfr), mRNA.	Q9R049	Amfr	Mm.34641
Rab11a	chr9:64563106-64585563	10				25135.8	A19		RAB11a, member RAS oncogene family		Rab11a member RAS oncogene family, a putative GTPase that interacts with MYO5B and forms complex with MYO5B and CFTR, promotes phagocytosis; human RAB11A is associated with Barrett esophagus	Acetylation; Cell cycle; Cell membrane; Direct protein sequencing; Endosome; GTP-binding; Lipoprotein; Membrane; Methylation; Nucleotide-binding; Prenylation; Protein transport; Transport;	GTP catabolic process [GO:0006184]; small GTPase mediated signal transduction [GO:0007264]; regulation of long-term neuronal synaptic plasticity [GO:0048169]; regulation of protein transport [GO:0051223]; protein transport [GO:0015031]; cytokinesis [GO:0000910]; transport [GO:0006810]; cell cycle [GO:0007049]	nucleotide binding [GO:0000166]; protein binding [GO:0005515]; GTPase activity [GO:0003924]; GTP binding [GO:0005525]	plasma membrane [GO:0005886]; membrane [GO:0016020]; mitochondrion [GO:0005739]; endosome [GO:0005768]; trans-Golgi network [GO:0005802]; transport vesicle [GO:0030133]; cleavage furrow [GO:0032154]; recycling endosome [GO:0055037]	Focal adhesion; ECM-receptor interaction	Mus musculus collagen, type VI, alpha 6 (Col6a6), transcript	Q8C6K9	E330026B02Rik	Mm.482507
